# Supplementary material for: Medication Regimen Complexity and Patient-Reported Adverse Drug Events in Korean Community Pharmacies: A Cross-Sectional Study
Source: Pharmacy (Basel). 2026 Jan 22;14(1):11. doi: 10.3390/pharmacy14010011 (PMC12921983; doi:10.3390/pharmacy14010011)
Supplement: Supplementary file 1 [file pharmacy-14-00011-s001.zip]

Archive with 1 entries (1 files):
- pharmacy-4056111-supplementary.pdf
